# Supplementary material for: Pre-aged terrigenous organic carbon biases ocean ventilation-age reconstructions in the North Atlantic
Source: Nat Commun. 2023 Jun 24;14:3788. doi: 10.1038/s41467-023-39490-6 (PMC10290711; doi:10.1038/s41467-023-39490-6)
Supplement: Supplementary file 4 — Supplementary Dataset S1 [file 41467_2023_39490_MOESM4_ESM.xlsx]

## Sheet: Supplementary Dataset S1
Supplementary Dataset S1: 14C data measured in this study
Lab ID	Site	Region	Sample ID	Label	14C age (year)	error	Δ14C (‰)
170448	U1314	South Iceland	U1314B1H1W 72-74	Sediment Organic carbon	3840	20	-384.186
170449	U1314	South Iceland	U1314B1H2W 82-84	Sediment Organic carbon	10900	50	-744.834
170450	U1314	South Iceland	U1314B1H2W 112-114	Sediment Organic carbon	13100	80	-806.019
170453	U1314	South Iceland	U1314B1H2W 122-124	Sediment Organic carbon	18450	150	-900.079
170451	U1314	South Iceland	U1314B1H2W 132-134	Sediment Organic carbon	19000	170	-906.635
170454	U1314	South Iceland	U1314C1H3W 2-4	Sediment Organic carbon	22900	260	-942.789
170452	U1314	South Iceland	U1314C1H3W 32-34	Sediment Organic carbon	18350	140	-898.589
172369	U1314	South Iceland	U1314B1H1W 72-74	Planktic foraminifera (G. bulloides)	2760	20	-295.489
172370	U1314	South Iceland	U1314B1H2W 82-84	Planktic foraminifera (G. bulloides)	9130	40	-681.366
172371	U1314	South Iceland	U1314B1H2W 112-114	Planktic foraminifera (G. bulloides)	12350	45	-786.849
172372	U1314	South Iceland	U1314B1H2W 122-124	Planktic foraminifera (G. bulloides)	13000	50	-803.436
172373	U1314	South Iceland	U1314B1H2W 132-134	Planktic foraminifera (G. bulloides)	13900	80	-824.493
172374	U1314	South Iceland	U1314C1H3W 2-4	Planktic foraminifera (G. bulloides)	23800	190	-948.55
172375	U1314	South Iceland	U1314C1H3W 32-34	Planktic foraminifera (G. bulloides)	29100	340	-973.282
172376	U1314	South Iceland	U1314B1H1W 72-74	Benthic foraminifera mixed	2840	80	-302.342
172377	U1314	South Iceland	U1314B1H2W 82-84	Benthic foraminifera mixed	9250	85	-686.034
172378	U1314	South Iceland	U1314B1H2W 112-114	Benthic foraminifera mixed	12950	60	-802.046
172379	U1314	South Iceland	U1314B1H2W 122-124	Benthic foraminifera mixed	14950	85	-845.748
172380	U1314	South Iceland	U1314B1H2W 132-134	Benthic foraminifera mixed	16900	170	-878.824
172381	U1314	South Iceland	U1314C1H3W 2-4	Benthic foraminifera mixed	23100	570	-943.782
172382	U1314	South Iceland	U1314C1H3W 32-34	Benthic foraminifera mixed	31000	2200	-979.042
174333	U1308	Central North Atlantic basin	U1308B1H1W 70-72	Sediment Organic carbon	11500	55	-862.733
174334	U1308	Central North Atlantic basin	U1308B1H1W 84-86	Sediment Organic carbon	11650	60	-976.857
174335	U1308	Central North Atlantic basin	U1308B1H1W 90-92	Sediment Organic carbon	13050	70	-937.425
174336	U1308	Central North Atlantic basin	U1308B1H1W 102-104	Sediment Organic carbon	14600	90	-932.658
174328	U1308	Central North Atlantic basin	U1308B1H1W 70-72	Benthic foraminifera mixed	12700	100	-796.185
174329	U1308	Central North Atlantic basin	U1308B1H1W 84-86	Benthic foraminifera mixed	18950	500	-905.84
174330	U1308	Central North Atlantic basin	U1308B1H1W 90-92	Benthic foraminifera mixed	14950	430	-845.848
174331	U1308	Central North Atlantic basin	U1308B1H1W 102-104	Benthic foraminifera mixed	11600	140	-765.891
174332	U1302	Orphan Knoll	U1302D1H2W 62-64	Sediment Organic carbon	20300	130	-920.739
172387	U1302	Orphan Knoll	U1302D1H2W 98-100	Sediment Organic carbon	21300	210	-929.877
172388	U1302	Orphan Knoll	U1302D1H2W 114-116	Sediment Organic carbon	22300	240	-938.319
172389	U1302	Orphan Knoll	U1302D1H2W 126-128	Sediment Organic carbon	28900	540	-972.785
172390	U1302	Orphan Knoll	U1302D1H2W 134-136	Sediment Organic carbon	25800	370	-959.773
174321	U1302	Orphan Knoll	U1302D1H2W 62-64	Planktic foraminifera (N. pachyderma)	10800	60	-741.159
174322	U1302	Orphan Knoll	U1302D1H2W 98-100	Planktic foraminifera (N. pachyderma)	13850	65	-823.4
174323	U1302	Orphan Knoll	U1302D1H2W 114-116	Planktic foraminifera (N. pachyderma)	13500	70	-815.256
174324	U1302	Orphan Knoll	U1302D1H2W 134-136	Planktic foraminifera (N. pachyderma)	14350	70	-833.333
174325	U1302	Orphan Knoll	U1302D1H2W 62-64	Benthic foraminifera mixed	8300	130	-646.701
174326	U1302	Orphan Knoll	U1302D1H2W 98-100	Benthic foraminifera mixed	13500	120	-815.355
174327	U1302	Orphan Knoll	U1302D1H2W 114-116	Benthic foraminifera mixed	14300	210	-832.24
