# Supplementary material for: Pre-aged terrigenous organic carbon biases ocean ventilation-age reconstructions in the North Atlantic
Source: Nat Commun. 2023 Jun 24;14:3788. doi: 10.1038/s41467-023-39490-6 (PMC10290711; doi:10.1038/s41467-023-39490-6)
Supplement: Supplementary file 5 — Supplementary Dataset S2 [file 41467_2023_39490_MOESM5_ESM.xlsx]

## Sheet: Supplementary Dataset S2
Supplementary Dataset S2: 14C ages and offsets to evaluate the ocean ventilation
14C age (year)												14C age offset (year)
Site	Sample ID	Age (ka BP)	Interval TOC		error	Planktic	error	Benthic	error	atm#	error	TOC-P	error	TOC-B	error	B-P	error	B-atm	error
U1314	U1314B1H1W 72-74	2.24		3840	20	2760	20	2840	80	2206	21	1080	40	1000	100	80	100	634	101
U1314	U1314B1H2W 82-84	9.89		10900	50	9130	40	9250	85	9800	32	1770	90	1650	135	120	125	-550	117
U1314	U1314B1H2W 112-114	13.68	BA	13100	80	12350	45	12950	60	11800	38	750	125	150	140	600	105	1150	98
U1314	U1314B1H2W 122-124	14.946	HS1	18450	150	13000	50	14950	85	12627	210	5450	200	3500	235	1950	135	2323	295
U1314	U1314B1H2W 132-134	16.152	HS1	19000	170	13900	80	16900	170	13469	50	5100	250	2100	340	3000	250	3431	220
U1314	U1314C1H3W 2-4	26.65		22900	260	23800	190	23100	570	22573	285	-900	450	-200	830	-700	760	527	855
U1308	U1308B1H1W 70-72	12.42	YD	15900	80	11420*	390*	12700	100	10349	20	4480	470	3200	180	1280	490	2351	120
U1308	U1308B1H1W 84-86	15.82	HS1	30200	420	14760*	45*	18950	500	13781	160	15440	465	11250	920	4190	545	5169	660
U1308	U1308B1H1W 90-92	17.16	HS1	22200	160	15945*	35*	14950	430	14165	83	6255	195	7250	590	-995	465	785	513
U1308	U1308B1H1W 102-104	19.82	LGM	21600	150	17360*	120*	11600	140	16411	110	4240	270	10000	290	-5760	260	-4811	250
U1302	U1302D1H2W 62-64	12.2	YD	20300	130	10800	60	8300	130	10435	23	9500	190	12000	260	-2500	190	-2135	153
U1302	U1302D1H2W 98-100	15.1	HS1	21300	210	13850	65	13500	120	12789	55	7450	275	7800	330	-350	185	711	175
U1302	U1302D1H2W 114-116	15.66	HS1	22300	240	13500	70	14300	210	13529	140	8800	310	8000	450	800	280	771	350
U1302	U1302D1H2W 126-128	16.2	HS1	28900	540
U1302	U1302D1H2W 134-136	16.57	HS1	25800	370	14350	70					11450	440
*Data from Hodell et al., (2017)12
#atm 14C age from IntCal20
