# Supplementary material for: Pre-aged terrigenous organic carbon biases ocean ventilation-age reconstructions in the North Atlantic
Source: Nat Commun. 2023 Jun 24;14:3788. doi: 10.1038/s41467-023-39490-6 (PMC10290711; doi:10.1038/s41467-023-39490-6)
Supplement: Supplementary file 6 — Supplementary Dataset S3 [file 41467_2023_39490_MOESM6_ESM.xlsx]

## Sheet: Supplementary Dataset S3
Supplementary Dataset S3: Organic geochemistry proxies of Site U1302
Core section	Top Interval (cm)	Bottom Interval (cm)	Depth(mcd)	Age(ka)	TOC(%)	δ13Corg(‰)	C/N	δ15N(‰)
U1302D1H1W	112	114	1.12	7.338	0.735463	-23.6569	9.57545	5.4711
U1302D1H1W	116	118	1.16	7.53	0.562085	-23.4679	7.89989	6.38779
U1302D1H1W	120	122	1.2	7.724	0.520155	-23.444	8.2014	6.1908
U1302D1H1W	124	126	1.24	7.915	0.553885	-23.5316	7.65156	5.85338
U1302D1H1W	128	130	1.28	8.11	0.548269	-23.5654	8.52618	3.31981
U1302D1H1W	132	134	1.32	8.304	0.43727	-23.2987	9.28766	5.62811
U1302D1H1W	136	138	1.36	8.497	0.513636	-23.9515	8.63289	4.95035
U1302D1H1W	140	142	1.4	8.693	0.759954	-24.1495	10.042	4.40911
U1302D1H1W	144	146	1.44	8.884	0.69594	-23.7565	9.97314	4.55637
U1302D1H1W	148	150	1.48	9.077	0.629287	-24.4212	10.0414	4.84795
U1302D1H2W	2	4	1.52	9.269	0.727109	-24.0908	10.5854	5.4477
U1302D1H2W	6	8	1.56	9.46	0.676037	-24.667	10.957	3.54704
U1302D1H2W	10	12	1.6	9.647	0.721879	-24.3555	10.6158	4.55734
U1302D1H2W	14	16	1.64	9.844	0.600946	-24.2033	10.6268	4.8265
U1302D1H2W	18	20	1.68	10.042	0.651979	-24.2709	10.6875	2.89365
U1302D1H2W	22	24	1.72	10.239	0.653758	-23.7206	9.91963	4.43252
U1302D1H2W	26	28	1.76	10.434	0.480947	-24.0142	10.2492	3.23887
U1302D1H2W	30	32	1.8	10.629	0.413106	-23.7744	9.22548	5.26826
U1302D1H2W	34	36	1.84	10.826	0.452563	-23.4719	9.16395	4.8421
U1302D1H2W	38	40	1.88	11.019	0.504436	-23.7863	10.3655	3.22132
U1302D1H2W	42	44	1.92	11.211	0.60568	-23.5117	9.66659	4.2521
U1302D1H2W	46	48	1.96	11.404	0.484577	-23.5634	8.73732	3.03018
U1302D1H2W	50	52	2	11.596	0.418301	-23.2111	10.1254	3.49242
U1302D1H2W	54	56	2.04	11.786	0.302555	-23.7336	8.8613	3.22814
U1302D1H2W	58	60	2.08	11.978	0.379264	-24.5466	8.68566	1.23289
U1302D1H2W	62	64	2.12	12.207	0.376236	-25.7835	11.4867	0.762839
U1302D1H2W	66	68	2.16	12.488	0.550597	-24.2868	11.2699	2.94924
U1302D1H2W	70	72	2.2	12.82	0.409349	-23.4748	9.69787	4.37986
U1302D1H2W	74	76	2.24	13.155	0.338506	-23.3704	8.52673	3.20084
U1302D1H2W	78	80	2.28	13.496	0.335568	-23.3395	8.90839	4.59733
U1302D1H2W	82	84	2.32	13.842	0.435096	-23.7515	9.82645	2.44116
U1302D1H2W	86	88	2.36	14.189	0.57722	-23.447	10.3678	3.98588
U1302D1H2W	90	92	2.4	14.528	0.279684	-23.7157	9.19546	3.49828
U1302D1H2W	94	96	2.44	14.869	0.364352	-23.9203	8.63865	2.79442
U1302D1H2W	98	100	2.48	15.105	0.287819	-23.9203	8.0088	1.61534
U1302D1H2W	102	104	2.52	15.271	0.31825	-24.2246	8.11087	-0.336708
U1302D1H2W	106	108	2.56	15.402	0.412588	-24.0426	8.56131	3.01071
U1302D1H2W	110	112	2.6	15.526	0.308645	-24.2801	8.66707	2.57449
U1302D1H2W	114	116	2.64	15.663	0.282275	-25.5759	11.0416	0.576805
U1302D1H2W	118	120	2.68	15.83	Null	Null	Null	Null
U1302D1H2W	122	124	2.72	16.011	0.403013	-26.1439	16.925	1.64637
U1302D1H2W	126	128	2.76	16.195	0.366646	-26.3733	14.935	-0.573984
U1302D1H2W	130	132	2.8	16.38	0.423114	-23.3756	9.05117	4.53749
U1302D1H2W	134	136	2.84	16.572	0.40144	-24.93	10.7462	1.87452
U1302D1H2W	138	140	2.88	16.772	0.416419	-23.8981	9.06278	1.69748
U1302D1H2W	142	144	2.92	16.974	0.345633	-23.8516	7.94137	1.89825
U1302D1H2W	146	148	2.96	17.177	0.346853	-23.8263	7.56553	2.70499
U1302D1H3W	0	2	3	17.378	0.341642	-23.0521	7.90816	2.83184
U1302D1H3W	4	6	3.04	17.577	0.32887	-23.1664	7.68472	-0.114946
U1302D1H3W	8	10	3.08	17.779	0.402716	-23.5615	8.37045	0.299375
U1302D1H3W	12	14	3.12	17.981	0.432815	-23.5828	9.04874	2.22405
U1302D1H3W	16	18	3.16	18.182	0.471608	-23.5575	9.8491	2.44946
U1302D1H3W	20	22	3.2	18.383	0.405986	-23.604	8.99133	2.54437
U1302D1H3W	24	26	3.24	18.59	0.690505	-24.1407	13.403	1.95392
U1302D1H3W	28	30	3.28	18.793	0.721138	-23.9961	11.7344	1.57793
U1302D1H3W	32	34	3.32	18.994	0.591677	-23.7061	10.8567	3.28996
U1302D1H3W	36	38	3.36	19.196	0.448306	-23.9133	8.4491	2.46041
U1302D1H3W	40	42	3.4	19.398	0.361564	-23.6444	7.39251	1.32514
U1302D1H3W	44	46	3.44	19.6	0.403173	-23.1765	11.1893	1.36255
U1302D1H3W	48	50	3.48	19.8	0.395982	-24.1619	10.1227	0.0903892
U1302D1H3W	41	43	3.52	20	0.480175	-24.1073	9.37722	0.290249
U1302D1H3W	45	47	3.56	20.201	0.536812	-24.1073	9.99141	2.64476
U1302D1H3W	49	51	3.6	20.405	0.471781	-24.1589	9.46558	2.67122
U1302D1H3W	53	55	3.64	20.605	0.522194	-24.2266	10.3952	3.47979
U1302D1H3W	57	59	3.68	20.81	0.463728	-24.6915	9.84199	-0.385075
U1302D1H3W	61	63	3.72	21.013	0.479065	-24.5096	10.6365	1.63816
U1302D1H3W	65	67	3.76	21.213	0.430385	-24.833	10.3124	0.921768
