# Supplementary material for: Pre-aged terrigenous organic carbon biases ocean ventilation-age reconstructions in the North Atlantic
Source: Nat Commun. 2023 Jun 24;14:3788. doi: 10.1038/s41467-023-39490-6 (PMC10290711; doi:10.1038/s41467-023-39490-6)
Supplement: Supplementary file 7 — Supplementary Dataset S4 [file 41467_2023_39490_MOESM7_ESM.xlsx]

## Sheet: Supplementary Dataset S4
Supplementary Dataset S4: Organic geochemistry proxies of Site U1308
Core section	Top Interval (cm)	Bottom Interval (cm)	Depth(rmcd)	Age(ka)	TOC(%)	δ13Corg(‰)	C/N	δ15N(‰)
U1308B1H1W	16	18	0.21	4.792	1.12776	-20.5843	7.39627	4.53531
U1308B1H1W	18	20	0.23	5.089	1.03495	-20.7171	7.5872	4.59661
U1308B1H1W	20	22	0.25	5.387	0.987496	-20.5813	7.44411	4.85248
U1308B1H1W	22	24	0.27	5.698	0.907822	-20.4732	7.04535	4.17242
U1308B1H1W	24	26	0.29	6.009	0.928188	-20.619	7.81474	4.72698
U1308B1H1W	26	28	0.31	6.333	0.861415	-20.7806	7.03616	4.82232
U1308B1H1W	28	30	0.33	6.669	0.89361	-21.1484	7.81841	4.02552
U1308B1H1W	30	32	0.35	6.753	0.798887	-20.8648	6.90514	4.69001
U1308B1H1W	32	34	0.37	6.837	0.789643	-21.1741	7.21446	2.8162
U1308B1H1W	34	36	0.39	6.921	0.61505	-20.9273	6.33497	3.96228
U1308B1H1W	36	38	0.41	7.157	0.675207	-20.73	6.71306	4.63455
U1308B1H1W	38	40	0.43	7.46	0.661405	-20.8777	7.13663	3.86499
U1308B1H1W	40	42	0.45	7.764	0.5941	-20.9769	7.15858	3.45831
U1308B1H1W	42	44	0.5	8.52	0.520937	-20.6646	6.59573	2.46985
U1308B1H1W	44	46	0.52	8.835	0.510966	-20.9075	6.58557	4.54018
U1308B1H1W	46	48	0.54	9.15	0.499656	-21.0363	6.55937	4.74546
U1308B1H1W	48	50	0.56	9.446	0.500513	-21.0532	6.7949	4.98869
U1308B1H1W	50	52	0.58	9.636	0.441725	-21.1632	6.69003	4.08389
U1308B1H1W	52	54	0.6	9.862	0.397071	-21.2138	6.36339	3.6276
U1308B1H1W	54	56	0.62	10.158	0.406524	-21.4557	6.2993	3.65484
U1308B1H1W	56	58	0.64	10.475	0.378537	-21.8136	7.1539	3.64608
U1308B1H1W	58	60	0.66	10.792	0.357339	-21.4567	7.49832	1.67791
U1308B1H1W	60	62	0.68	11.093	0.286376	-21.4934	6.00415	2.78118
U1308B1H1W	62	64	0.7	11.395	0.230533	-22.0614	5.8125	0.562964
U1308B1H1W	64	66	0.72	11.686	0.251334	-21.996	6.047	2.02718
U1308B1H1W	66	68	0.74	11.966	0.234703	-22.1606	5.82075	2.0729
U1308B1H1W	68	70	0.76	12.247	0.275118	-22.1695	6.06551	2.30446
U1308B1H1W	70	72	0.78	12.421	0.301747	-22.1992	6.29139	3.39994
U1308B1H1W	72	74	0.8	12.595	0.275142	-22.4838	7.19958	3.27444
U1308B1H1W	74	76	0.82	13.157	0.324663	-22.0783	6.35241	2.98159
U1308B1H1W	76	78	0.84	14.105	0.387724	-22.7306	6.26882	0.757544
U1308B1H1W	78	80	0.86	15.053	0.240722	-23.7171	7.55137	1.32669
U1308B1H1W	80	82	0.89	15.16	0.31339	-23.4316	7.32096	3.55366
U1308B1H1W	82	84	0.91	15.231	0.277902	-24.3129	7.40388	1.40258
U1308B1H1W	84	86	0.94	15.816	0.223308	-26.7577	10.3868	-1.83913
U1308B1H1W	86	88	0.96	16.402	0.30461	-25.4292	9.05382	-2.38784
U1308B1H1W	88	90	0.98	16.753	0.308038	-24.0423	8.20757	2.29764
U1308B1H1W	90	92	1	17.163	0.378798	-23.4514	8.58933	0.401463
U1308B1H1W	92	94	1.04	18.566	0.300996	-23.6863	6.90549	3.04678
U1308B1H1W	94	96	1.06	19.122	0.285701	-24.0232	6.91305	3.19603
U1308B1H1W	96	98	1.08	19.299	0.308287	-23.6931	6.88113	3.68226
U1308B1H1W	98	100	1.1	19.476	0.319067	-23.585	6.68888	4.7916
U1308B1H1W	100	102	1.12	19.649	0.342211	-23.3289	6.93986	4.04937
U1308B1H1W	102	104	1.14	19.822	0.322847	-23.451	6.48333	4.16671
U1308B1H1W	104	106	1.16	20.309	0.294	-23.3329	6.62916	4.09826
U1308B1H1W	106	108	1.18	21.11	0.361304	-23.8371	8.17821	3.62448
U1308B1H1W	108	110	1.2	21.911	0.296468	-24.2663	8.55159	4.36849
U1308B1H1W	110	112	1.22	22.472	0.384603	-24.5934	8.9773	3.69559
U1308B1H1W	112	114	3.04	23.033	0.321398	-24.8955	9.07688	2.73736
U1308B1H1W	114	116	3.08	23.551	0.221091	-25.2077	9.08195	3.52759
U1308B1H1W	116	118	3.12	24.027	0.37636	-24.8415	9.01661	3.83426
U1308B1H1W	118	120	3.16	24.659	0.239597	-27.1394	14.3391	1.59868
U1308B1H1W	120	122	3.2	24.815	0.263201	-24.9786	8.90647	2.43513
U1308B1H1W	122	124	3.24	25.126	0.401111	-25.3617	9.96411	3.5027
U1308B1H1W	124	126	3.28	25.511	0.278924	-23.9512	6.79678	4.21115
U1308B1H1W	126	128	3.32	25.969	0.348367	-24.5284	7.61605	3.70448
U1308B1H1W	128	130	3.36	26.427	0.259344	-23.515	5.70427	3.58181
U1308B1H1W	130	132	3.4	26.772	0.264958	-23.7031	6.88235	2.83514
U1308B1H1W	132	134	3.44	27.29	0.230709	-23.3749	5.37263	3.2787
U1308B1H1W	134	136	3.48	27.637	0.272191	-23.548	6.57194	3.59426
U1308B1H1W	136	138	3.52	27.983	0.243828	-23.2169	5.75602	4.19782
U1308B1H1W	138	140	3.56	28.354	0.294469	-23.518	6.58735	3.58537
U1308B1H1W	140	142	3.6	28.75	0.263594	-23.7921	5.70886	2.37824
