# Supplementary material for: Pre-aged terrigenous organic carbon biases ocean ventilation-age reconstructions in the North Atlantic
Source: Nat Commun. 2023 Jun 24;14:3788. doi: 10.1038/s41467-023-39490-6 (PMC10290711; doi:10.1038/s41467-023-39490-6)
Supplement: Supplementary file 8 — Supplementary Dataset S5 [file 41467_2023_39490_MOESM8_ESM.xlsx]

## Sheet: Supplementary Dataset S5
Supplementary Dataset S5: Organic geochemistry proxies of Site U1314
Core section	Top Interval (cm)	Bottom Interval (cm)	Depth(rmcd)	Age(ka)	TOC(%)	δ13Corg(‰)	C/N	δ15N(‰)
U1314B1H1W	2	4	0.02	0.128	0.87146	-23.7124	10.3426	4.05439
U1314B1H1W	12	14	0.12	0.427	1.07368	-23.0538	8.19339	3.60349
U1314B1H1W	22	24	0.22	0.723	1.68669	-21.8819	9.60095	4.07259
U1314B1H1W	32	34	0.32	1.024	1.31588	-22.5448	7.29761	4.0594
U1314B1H1W	42	44	0.42	1.321	1.02172	-22.5589	7.88461	3.5073
U1314B1H1W	52	54	0.52	1.624	0.984115	-22.8721	8.20655	3.66261
U1314B1H1W	72	74	0.72	2.244	0.8	-21.84	7.14	3.477
U1314B1H1W	82	84	0.82	2.682	0.837389	-22.9123	7.28345	3.83896
U1314B1H1W	92	94	0.92	3.152	1.06922	-22.7486	7.60432	3.97323
U1314B1H1W	102	104	1.02	3.633	0.850194	-23.1211	8.10578	4.03235
U1314B1H1W	112	114	1.12	4.115	1.17001	-22.345	10.1722	3.93772
U1314B1H1W	122	124	1.22	4.589	1.19806	-23.2396	8.21729	3.81692
U1314B1H1W	132	134	1.32	5.062	1.40958	-23.3661	8.50441	4.18265
U1314B1H1W	142	144	1.42	5.533	1.56239	-23.4394	9.36253	3.71772
U1314B1H2W	2	4	1.52	6.016	1.34283	-23.1663	7.94499	4.40108
U1314B1H2W	12	14	1.62	6.494	1.06876	-23.9213	8.71163	3.99728
U1314B1H2W	22	24	1.72	6.969	1.07143	-23.4946	8.03818	4.5123
U1314B1H2W	32	34	1.82	7.445	0.955678	-23.4534	8.54205	4.30088
U1314B1H2W	42	44	1.92	7.922	1.25158	-23.7165	8.60826	4.48124
U1314B1H2W	52	54	2.02	8.397	1.25798	-24.0468	9.75381	3.79688
U1314B1H2W	72	74	2.22	9.347	0.953132	-23.4635	8.44475	4.50329
U1314B1H2W	82	84	2.32	9.888	0.56	-23.21	7.14	4.189
U1314B1H2W	92	94	2.42	10.993	0.607178	-23.7667	8.4752	4.30689
U1314B1H2W	102	104	2.52	12.324	0.738568	-23.6135	12.2891	4.54629
U1314B1H2W	112	114	2.62	13.68	0.28	-24.22	5.57	3.925
U1314B1H2W	122	124	2.72	14.946	0.22	-24.22	5.08	3.142
U1314B1H2W	132	134	2.82	16.152	0.31	-24.01	4.1	2.146
U1314B1H2W	142	144	2.92	20.896	0.3893	-23.5103	8.83322	3.74727
U1314C1H3W	2	4	3.02	26.65	0.25	-24.24	2.92	2.219
U1314B1H3W	12	14	3.12	28.628	0.309804	-23.0755	9.02307	4.10194
